# Supplementary material for: Systematic Search for Novel Circulating Biomarkers Associated with Extracellular Vesicles in Alzheimer’s Disease: Combining Literature Screening and Database Mining Approaches
Source: J Pers Med. 2021 Sep 23;11(10):946. doi: 10.3390/jpm11100946 (PMC8538213; doi:10.3390/jpm11100946)
Supplement: Supplementary file 1 [file jpm-11-00946-s001.zip]

Archive with 1 entries (1 files):
- jpm-1349617-supplementary.xlsx
