# Supplementary material for: Systematic Search for Novel Circulating Biomarkers Associated with Extracellular Vesicles in Alzheimer’s Disease: Combining Literature Screening and Database Mining Approaches
Source: J Pers Med. 2021 Sep 23;11(10):946. doi: 10.3390/jpm11100946 (PMC8538213; doi:10.3390/jpm11100946)
Supplement: Supplementary file 1 [file jpm-11-00946-s001.zip › jpm-1349617-supplementary.xlsx]

## Sheet: Table S1
Table S1: List of all AD-associated miRNAs from HMDD database
Level of evidence	Sample type	miRNA	Target gene	PMID
Very strong candidates	Human AD biofluids	hsa-mir-29b-1	SP1	23435408
Very strong candidates	Human AD biofluids	hsa-mir-29b-2	SP1	23435408
Very strong candidates	Human AD biofluids	hsa-mir-590	HNRNPA1	21548758
Very strong candidates	Human AD biofluids	hsa-mir-128-1		21686130
Very strong candidates	Human AD biofluids	hsa-mir-128-2		21686130
Very strong candidates	Human AD biofluids	hsa-mir-137		22155483
Very strong candidates	Human AD biofluids	hsa-mir-181c		22155483
Very strong candidates	Human AD biofluids	hsa-mir-29a		22155483
Very strong candidates	Human AD biofluids	hsa-mir-29b-1		22155483
Very strong candidates	Human AD biofluids	hsa-mir-29b-2		22155483
Very strong candidates	Human AD biofluids	hsa-mir-9-1		22155483
Very strong candidates	Human AD biofluids	hsa-mir-9-2		22155483
Very strong candidates	Human AD biofluids	hsa-mir-9-3		22155483
Very strong candidates	Human AD biofluids	hsa-let-7d		23895045
Very strong candidates	Human AD biofluids	hsa-let-7f		23895045
Very strong candidates	Human AD biofluids	hsa-mir-103a		23895045
Very strong candidates	Human AD biofluids	hsa-mir-107		23895045
Very strong candidates	Human AD biofluids	hsa-mir-112		23895045
Very strong candidates	Human AD biofluids	hsa-mir-1285		23895045
Very strong candidates	Human AD biofluids	hsa-mir-151a		23895045
Very strong candidates	Human AD biofluids	hsa-mir-161		23895045
Very strong candidates	Human AD biofluids	hsa-mir-26a		23895045
Very strong candidates	Human AD biofluids	hsa-mir-26b		23895045
Very strong candidates	Human AD biofluids	hsa-mir-5010		23895045
Very strong candidates	Human AD biofluids	hsa-mir-532		23895045
Very strong candidates	Human AD biofluids	hsa-let-7d		23922807
Very strong candidates	Human AD biofluids	hsa-let-7g		23922807
Very strong candidates	Human AD biofluids	hsa-mir-142		23922807
Very strong candidates	Human AD biofluids	hsa-mir-15b		23922807
Very strong candidates	Human AD biofluids	hsa-mir-191		23922807
Very strong candidates	Human AD biofluids	hsa-mir-301a		23922807
Very strong candidates	Human AD biofluids	hsa-mir-545		23922807
Very strong candidates	Human AD biofluids	hsa-mir-125b		24139697
Very strong candidates	Human AD biofluids	hsa-mir-27a		24212398
Very strong candidates	Human AD biofluids	hsa-let-7d		24577456
Very strong candidates	Human AD biofluids	hsa-mir-191		24577456
Very strong candidates	Human AD biofluids	hsa-mir-342		24577456
Very strong candidates	Human AD biofluids	hsa-mir-483		24577456
Very strong candidates	Human AD biofluids	hsa-mir-885		24577456
Very strong candidates	Human AD biofluids	hsa-mir-98		24577456
Very strong candidates	Human AD biofluids	hsa-mir-146a		24586483
Very strong candidates	Human AD biofluids	hsa-mir-100		25992776
Very strong candidates	Human AD biofluids	hsa-mir-103		25992776
Very strong candidates	Human AD biofluids	hsa-mir-21		25992776
Very strong candidates	Human AD biofluids	hsa-mir-219		25992776
Very strong candidates	Human AD biofluids	hsa-mir-296		25992776
Very strong candidates	Human AD biofluids	hsa-mir-3622b		25992776
Very strong candidates	Human AD biofluids	hsa-mir-375		25992776
Very strong candidates	Human AD biofluids	hsa-mir-4467		25992776
Very strong candidates	Human AD biofluids	hsa-mir-505		25992776
Very strong candidates	Human AD biofluids	hsa-mir-708		25992776
Very strong candidates	Human AD biofluids	hsa-mir-766		25992776
Very strong candidates	Human AD biofluids	hsa-mir-143		26078483
Very strong candidates	Human AD biofluids	hsa-mir-146a		26078483
Very strong candidates	Human AD biofluids	hsa-mir-31		26078483
Very strong candidates	Human AD biofluids	hsa-mir-93		26078483
Very strong candidates	Human AD biofluids	hsa-mir-532		26402772
Very strong candidates	Human AD biofluids	hsa-miR-29c		26497684
Very strong candidates	Human AD biofluids	hsa-miR-136-3p		26497684
Very strong candidates	Human AD biofluids	hsa-miR-16-2		26497684
Very strong candidates	Human AD biofluids	hsa-miR-132-5		26497684
Very strong candidates	Human AD biofluids	hsa-miR-331-5p		26497684
Very strong candidates	Human AD biofluids	hsa-miR-485-5p		26497684
Very strong candidates	Human AD biofluids	hsa-let-7b		29170128
Very strong candidates	Human AD biofluids	hsa-mir-193b	APP	25119742
Very strong candidates	Human AD biofluids	hsa-mir-29c	DNMT3	25815896
Very strong candidates	Human AD biofluids	hsa-mir-29c	BACE1	25955795
Very strong candidates	Human AD biofluids	hsa-mir-146a	TLR2	26095531
Very strong candidates	Human AD biofluids	hsa-mir-206	IGF1	27277332
Very strong candidates	Human AD biofluids	hsa-mir-613	BDNF	27545218
Very strong candidates	Human AD biofluids	hsa-mir-128	PPARG	30328325
Very strong candidates	Human AD biofluids	hsa-mir-125b		29901156
Very strong candidates	Human AD braintissue	hsa-mir-106b	APP	19110058
Very strong candidates	Human AD braintissue	hsa-mir-17	APP	19110058
Very strong candidates	Human AD braintissue	hsa-mir-20a	APP	19110058
Very strong candidates	Human AD braintissue	hsa-mir-107	BACE1	20413881
Very strong candidates	Human AD braintissue	hsa-mir-137	SPTLC1, SPTLC2	21994399
Very strong candidates	Human AD braintissue	hsa-mir-181c	SPTLC1, SPTLC2	21994399
Very strong candidates	Human AD braintissue	hsa-mir-29a	SPTLC1, SPTLC2	21994399
Very strong candidates	Human AD braintissue	hsa-mir-29b-1	SPTLC1, SPTLC2	21994399
Very strong candidates	Human AD braintissue	hsa-mir-9-1	SPTLC1, SPTLC2	21994399
Very strong candidates	Human AD braintissue	hsa-mir-9-2	SPTLC1, SPTLC2	21994399
Very strong candidates	Human AD braintissue	hsa-mir-9-3	SPTLC1, SPTLC2	21994399
Very strong candidates	Human AD braintissue	hsa-mir-125b		26694372
Very strong candidates	Human AD braintissue	hsa-mir-146a		26694372
Very strong candidates	Human AD braintissue	hsa-mir-155		26694372
Very strong candidates	Human AD braintissue	hsa-mir-34a		26694372
Very strong candidates	Human AD braintissue	hsa-mir-7		26694372
Very strong candidates	Human AD braintissue	hsa-mir-9		26694372
Very strong candidates	Human AD braintissue	hsa-mir-132		26792551
Very strong candidates	Human AD braintissue	hsa-mir-34a		27235866
Very strong candidates	Human AD braintissue	hsa-mir-512		26258756
Very strong candidates	Human AD braintissue	hsa-mir-132	FOXO1a	24014289
Very strong candidates	Human AD braintissue	hsa-mir-26b	RB1	24027266
Very strong candidates	Human AD braintissue	hsa-mir-29c	BACE1	25973041
Very strong candidates	Human AD braintissue	hsa-mir-132	Mapt	26362250
Very strong candidates	Human AD braintissue	hsa-mir-212	Mapt	26362250
Very strong candidates	Human AD braintissue	hsa-mir-103	CDK5R1	27343180
Very strong candidates	Human AD braintissue	hsa-mir-106b	Fyn	27520374
Very strong candidates	Human AD braintissue	hsa-mir-15b	BACE1	29207665
Very strong candidates	Human AD braintissue	hsa-mir-125b	DUSP6, PPP1CA, Bcl-W	25001178
Very strong candidates	Human AD braintissue	hsa-mir-142a		30314521
Very strong candidates	Human AD braintissue	hsa-mir-146a		30314521
Very strong candidates	Human AD braintissue	hsa-mir-155		30314521
Very strong candidates	Human AD braintissue	hsa-mir-455		30314521
Very strong candidates	Human AD braintissue	hsa-mir-107	BACE1	18234899
Very strong candidates	Human AD braintissue	hsa-mir-29a	BACE1	18434550
Very strong candidates	Human AD braintissue	hsa-mir-29b-1	BACE1	18434550
Very strong candidates	Human AD braintissue	hsa-mir-146a	CHN	18801740
Very strong candidates	Human AD braintissue	hsa-mir-29a	NAV3	20202123
Very strong candidates	Human AD braintissue	hsa-mir-34c		21946562
Very strong candidates	Human AD braintissue	hsa-mir-146a	IRAK1	20937840
Strong candidates	AD animal model	hsa-mir-106b	TGF2B	20709030
Strong candidates	AD animal model	hsa-mir-103a-1	CFL1	21179570
Strong candidates	AD animal model	hsa-mir-103a-2	CFL1	21179570
Strong candidates	AD animal model	hsa-mir-107	CFL1	21179570
Strong candidates	AD animal model	hsa-mir-188	BACE1	25378159
Strong candidates	AD animal model	hsa-mir-101		24194717
Strong candidates	AD animal model	hsa-mir-106b		24194717
Strong candidates	AD animal model	hsa-mir-17		24194717
Strong candidates	AD animal model	hsa-mir-20a		24194717
Strong candidates	AD animal model	hsa-mir-342	ANKG	24440716
Strong candidates	AD animal model	hsa-mir-29c	NAV3	26212654
Strong candidates	AD animal model	hsa-mir-222	Cdkn1b	26398571
Strong candidates	AD animal model	hsa-mir-34a	Cyclin D1	26459758
Strong candidates	AD animal model	hsa-mir-33	ABCA1	26538644
Strong candidates	AD animal model	hsa-mir-181c	Crmp2	27423553
Strong candidates	AD animal model	hsa-mir-92a	Vgat	28129110
Strong candidates	AD animal model	hsa-mir-101	HNF-4A	28202389
Strong candidates	AD animal model	hsa-mir-139	CB2	28218780
Strong candidates	AD animal model	hsa-mir-206		28123152
Strong candidates	AD animal model	hsa-mir-195	Mfn2	27693395
Strong candidates	AD animal model	hsa-mir-21	Bcl2	19683563
Strong candidates	AD animal model	hsa-mir-330	VAV1	29369410
Strong candidates	AD animal model	hsa-mir-10a	BDNF	29215712
Strong candidates	AD animal model	hsa-mir-186	IL2	29995978
Strong candidates	AD cell model	hsa-mir-20a		24423585
Strong candidates	AD cell model	hsa-mir-206	BDNF	24604632
Strong candidates	AD cell model	hsa-mir-922	UCHL1	24950120
Strong candidates	AD cell model	hsa-mir-937	Brn-4	26316079
Strong candidates	AD cell model	hsa-mir-138	RARA	25680531
Strong candidates	AD cell model	hsa-mir-16	APP	26592823
Possible candidates	Non-AD animal model	hsa-mir-132	Gsk3β, Calpain2, Rbfox1	29982852
Possible candidates	Non-AD animal model	hsa-mir-34c		25052764
Possible candidates	Non-AD animal model	hsa-mir-181c	TGFBI, TRIM2, SIRT1, BTBD3	21720722
Possible candidates	Non-AD animal model	hsa-mir-9	TGFBI, TRIM2, SIRT1, BTBD3	21720722
Possible candidates	Non-AD animal model	hsa-mir-124		28912710
Possible candidates	Non-AD animal model	hsa-mir-155		28912710
Possible candidates	Non-AD animal model	hsa-mir-124-1	BACE1	22178568
Possible candidates	Non-AD animal model	hsa-mir-124-2	BACE1	22178568
Possible candidates	Non-AD animal model	hsa-mir-124-3	BACE1	22178568
Possible candidates	Non-AD animal model	hsa-mir-101	RanBP9	24592211
Possible candidates	Non-AD cell culture	hsa-mir-200a		29936262
Possible candidates	Non-AD cell culture	hsa-mir-324	RP11‑543N12.1	29956723
Possible candidates	Non-AD cell culture	hsa-mir-15b	BACE1, APP	29961672
Possible candidates	Non-AD cell culture	hsa-mir-148a		21834602
Possible candidates	Non-AD cell culture	hsa-mir-16-2		21834602
Possible candidates	Non-AD cell culture	hsa-mir-26a-1		21834602
Possible candidates	Non-AD cell culture	hsa-mir-26a-2		21834602
Possible candidates	Non-AD cell culture	hsa-mir-124	BACE1	26984601
Possible candidates	Non-AD cell culture	hsa-mir-107		27143098
Possible candidates	Non-AD cell culture	hsa-mir-21		29635890
Possible candidates	Non-AD cell culture	hsa-mir-195	BACE1	22721728
Possible candidates	Non-AD cell culture	hsa-mir-153-1	APP	22733824
Possible candidates	Non-AD cell culture	hsa-mir-153-2	APP	22733824
Possible candidates	Non-AD cell culture	hsa-mir-144	ADAM10	23546882
Possible candidates	Non-AD cell culture	hsa-mir-339	BACE1	24352696
Possible candidates	Non-AD cell culture	hsa-mir-663	FBXL18, CDK6	25695604
Possible candidates	Non-AD cell culture	hsa-mir-34c	VAMP2	26402112
Possible candidates	Non-AD cell culture	hsa-mir-146a	Lrp2	27241555
Possible candidates	Non-AD cell culture	hsa-mir-511	FKBP5	27334923
Possible candidates	Non-AD cell culture	hsa-mir-98	SNX6	27541017
Possible candidates	Non-AD cell culture	hsa-mir-7	UCHL1	28296235
Possible candidates	Non-AD cell culture	hsa-mir-125b-1	CFH	22302353
Possible candidates	Non-AD cell culture	hsa-mir-125b-2	CFH	22302353
Possible candidates	Non-AD cell culture	hsa-mir-146a	CFH	22302353
Possible candidates	Non-AD cell culture	hsa-mir-125b		17629564
Possible candidates	Non-AD cell culture	hsa-mir-146a		27797173
Possible candidates	Non-AD cell culture	hsa-mir-101	APP	20395292
Possible candidates	Non-AD cell culture	hsa-mir-101-1	APP	21172309
Possible candidates	Non-AD cell culture	hsa-let-7a		25759134
Possible candidates	Non-AD cell culture	hsa-mir-200c		25759134
Possible candidates	Non-AD cell culture	hsa-mir-9		27394443
Possible candidates	Non-AD cell culture	hsa-mir-34a		28652929
Potential candidates	In silico predictions	hsa-mir-18a		28956815
Potential candidates	In silico predictions	hsa-let-7d		29543360
Potential candidates	In silico predictions	hsa-let-7g		29543360
Potential candidates	In silico predictions	hsa-mir-101		29543360
Potential candidates	In silico predictions	hsa-mir-125b		29543360
Potential candidates	In silico predictions	hsa-mir-155		29543360
Potential candidates	In silico predictions	hsa-mir-15b		29543360
Potential candidates	In silico predictions	hsa-mir-191		29543360
Potential candidates	In silico predictions	hsa-mir-26b		29543360
Potential candidates	In silico predictions	hsa-mir-29b		29543360
Potential candidates	In silico predictions	hsa-mir-342		29543360
Potential candidates	In silico predictions	hsa-mir-34a		29543360
Potential candidates	In silico predictions	hsa-mir-9		29543360
